# Supplementary material for: TMPRSS2 polymorphism (rs12329760) and the severity of the COVID-19 in Iranian population
Source: PLoS One. 2023 Feb 16;18(2):e0281750. doi: 10.1371/journal.pone.0281750 (PMC9934348; doi:10.1371/journal.pone.0281750)
Supplement: S1 Data — (XLSX) [file pone.0281750.s001.xlsx]

## Sheet: Sheet1
Sample	Group disease		Age	Gender	TMPRSS2 Genotype
s1	Asymptomatic and mild		24	Male	C/T
s2	Asymptomatic and mild		55	Male	C/C
s3	Asymptomatic and mild		36	Male	C/T
s4	Asymptomatic and mild		43	Male	C/C
s5	Asymptomatic and mild		42	Male	C/C
s6	Asymptomatic and mild		39	Male	C/T
s7	Asymptomatic and mild		65	Male	C/C
s8	Asymptomatic and mild		28	Male	C/C
s9	Asymptomatic and mild		33	Male	C/T
s10	Asymptomatic and mild		24	Male	C/C
s11	Asymptomatic and mild		28	Male	C/C
s12	Asymptomatic and mild		35	Male	C/C
s13	Asymptomatic and mild		45	Male	C/C
s14	Asymptomatic and mild		29	Male	C/C
s15	Asymptomatic and mild		35	Female	C/T
s16	Asymptomatic and mild		25	Female	C/C
s17	Asymptomatic and mild		72	Female	C/C
s18	Asymptomatic and mild		62	Female	C/C
s19	Asymptomatic and mild		44	Female	C/C
s20	Asymptomatic and mild		46	Female	C/C
s21	Asymptomatic and mild		39	Female	C/T
s22	Asymptomatic and mild		44	Female	C/C
s23	Asymptomatic and mild		39	Female	C/T
s24	Asymptomatic and mild		48	Female	T/T
s25	Asymptomatic and mild		51	Female	C/C
s26	Asymptomatic and mild		40	Female	C/T
s27	Asymptomatic and mild		38	Female	C/C
s28	Asymptomatic and mild		47	Female	C/C
s29	Asymptomatic and mild		41	Female	T/T
s30	Asymptomatic and mild		26	Female	T/T
s31	Asymptomatic and mild		33	Female	C/C
s32	Asymptomatic and mild		27	Male	C/T
s33	Asymptomatic and mild		48	Male	C/T
s34	Asymptomatic and mild		65	Female	C/T
s35	Asymptomatic and mild		40	Male	C/T
s36	Asymptomatic and mild		50	Male	C/T
s37	Asymptomatic and mild		35	Male	C/C
s38	Asymptomatic and mild		40	Male	C/C
s39	Asymptomatic and mild		42	Female	C/C
s40	Asymptomatic and mild		22	Male	C/C
s41	Asymptomatic and mild		22	Male	C/C
s42	Asymptomatic and mild		28	Male	C/C
s43	Asymptomatic and mild		29	Male	C/C
s44	Asymptomatic and mild		35	Female	C/C
s45	Asymptomatic and mild		35	Male	C/T
s46	Asymptomatic and mild		47	Female	C/T
s47	Asymptomatic and mild		45	Female	C/C
s48	Asymptomatic and mild		43	Male	C/C
s49	Asymptomatic and mild		50	Female	C/C
s50	Asymptomatic and mild		50	Male	C/C
s51	Asymptomatic and mild		27	Male	C/C
s52	Asymptomatic and mild		37	Male	C/C
s53	Asymptomatic and mild		79	Male	C/T
s54	Asymptomatic and mild		36	Male	C/T
s55	Asymptomatic and mild		32	Male	T/T
s56	Asymptomatic and mild		50	Female	C/C
s57	Asymptomatic and mild		27	Male	C/C
s58	Asymptomatic and mild		73	Female	C/C
s59	Asymptomatic and mild		34	Female	C/C
s60	Asymptomatic and mild		30	Male	C/C
s61	Asymptomatic and mild		35	Male	C/C
s62	Asymptomatic and mild		45	Male	C/C
s63	Asymptomatic and mild		41	Male	C/C
s64	Asymptomatic and mild		40	Female	C/C
s65	Asymptomatic and mild		35	Male	C/C
s66	Asymptomatic and mild		50	Male	C/C
s67	Asymptomatic and mild		45	Male	C/C
s68	Asymptomatic and mild		50	Male	C/C
s69	Asymptomatic and mild		40	Male	C/T
s70	Asymptomatic and mild		45	Male	C/C
s71	Asymptomatic and mild		50	Male	C/T
s72	Asymptomatic and mild		30	Male	C/C
s73	Asymptomatic and mild		35	Male	C/C
s74	Asymptomatic and mild		64	Female	C/C
s75	Asymptomatic and mild		45	Female	C/C
s76	Asymptomatic and mild		37	Male	C/C
s77	Asymptomatic and mild		31	Male	C/C
s78	Asymptomatic and mild		25	Male	C/C
s79	Asymptomatic and mild		36	Male	C/T
s80	Asymptomatic and mild		23	Male	C/C
s81	Asymptomatic and mild		36	Male	C/C
s82	Asymptomatic and mild		20	Male	C/T
s83	Asymptomatic and mild		46	Female	C/T
s84	Asymptomatic and mild		40	Female	C/C
s85	Asymptomatic and mild		46	Male	C/C
s86	Asymptomatic and mild		28	Male	C/C
s87	Asymptomatic and mild		25	Male	C/C
s88	Asymptomatic and mild		60	Male	C/C
s89	Asymptomatic and mild		40	Male	C/T
s90	Asymptomatic and mild		50	Male	C/C
s91	Asymptomatic and mild		30	Male	T/T
s92	Asymptomatic and mild		24	Male	C/T
s93	Asymptomatic and mild		53	Male	C/T
s94	Asymptomatic and mild		50	Female	C/C
s95	Asymptomatic and mild		50	Female	C/C
s96	Asymptomatic and mild		49	Male	C/C
s97	Asymptomatic and mild		18	Male	C/C
s98	Asymptomatic and mild		26	Male	C/T
s99	Asymptomatic and mild		23	Male	C/C
s100	Asymptomatic and mild		23	Female	C/C
s101	Asymptomatic and mild		57	Male	C/C
s102	Asymptomatic and mild		37	Male	C/C
s103	Asymptomatic and mild		26	Female	C/C
s104	Asymptomatic and mild		25	Female	C/C
s105	Asymptomatic and mild		45	Male	C/C
s106	Asymptomatic and mild		36	Male	C/C
s107	Asymptomatic and mild		40	Female	C/T
s108	Asymptomatic and mild		50	Female	C/T
s109	Asymptomatic and mild		53	Male	C/C
s110	Asymptomatic and mild		24	Female	C/T
s111	Asymptomatic and mild		52	Male	C/T
s112	Asymptomatic and mild		21	Male	C/T
s113	Asymptomatic and mild		30	Female	C/C
s114	Asymptomatic and mild		44	Male	C/C
s115	Asymptomatic and mild		28	Female	C/C
s116	Asymptomatic and mild		24	Female	C/C
s117	Asymptomatic and mild		51	Male	C/C
s118	Asymptomatic and mild		55	Female	C/C
s119	Asymptomatic and mild		49	Male	C/T
s120	Asymptomatic and mild		35	Male	C/C
s121	Asymptomatic and mild		28	Male	C/C
s122	Asymptomatic and mild		35	Male	C/C
s123	Asymptomatic and mild		27	Female	C/T
s124	Asymptomatic and mild		30	Female	C/T
s125	Asymptomatic and mild		46	Male	C/C
s126	Asymptomatic and mild		47	Female	C/T
s127	Asymptomatic and mild		25	Female	C/C
s128	Asymptomatic and mild		19	Male	C/C
s129	Asymptomatic and mild		43	Female	C/C
s130	Asymptomatic and mild		20	Male	C/C
s131	Asymptomatic and mild		28	Female	C/C
s132	Asymptomatic and mild		32	Male	C/C
s133	Asymptomatic and mild		33	Male	C/T
s134	Asymptomatic and mild		41	Male	C/T
s135	Asymptomatic and mild		46	Female	C/T
s136	Asymptomatic and mild		24	Male	C/T
s137	Asymptomatic and mild		37	Female	C/T
s138	Asymptomatic and mild		21	Male	C/C
s139	Asymptomatic and mild		30	Female	C/C
s140	Asymptomatic and mild		26	Male	C/C
s141	Asymptomatic and mild		32	Female	C/C
s142	Asymptomatic and mild		41	Male	C/C
s143	Asymptomatic and mild		24	Male	C/C
s144	Asymptomatic and mild		36	Female	C/C
s145	Asymptomatic and mild		28	Female	C/C
s146	Asymptomatic and mild		47	Male	C/T
s147	Asymptomatic and mild		40	Female	C/C
s148	Asymptomatic and mild		43	Female	C/T
s149	Asymptomatic and mild		51	Male	C/C
s150	Asymptomatic and mild		23	Male	C/T
s151	Asymptomatic and mild		39	Female	C/C
s152	Severe to critical		46	Female	C/C
s153	Severe to critical		15	Female	C/T
s154	Severe to critical		49	Female	C/T
s155	Severe to critical		49	Female	C/C
s156	Severe to critical		45	Male	C/C
s157	Severe to critical		46	Female	C/C
s158	Severe to critical		65	Female	C/C
s159	Severe to critical		57	Female	C/C
s160	Severe to critical		60	Male	C/C
s161	Severe to critical		48	Female	C/C
s162	Severe to critical		52	Male	C/T
s163	Severe to critical		44	Female	C/C
s164	Severe to critical		39	Male	C/T
s165	Severe to critical		52	Male	C/T
s166	Severe to critical		52	Male	C/C
s167	Severe to critical		55	Male	C/T
s168	Severe to critical		45	Male	C/C
s169	Severe to critical		46	Female	C/C
s170	Severe to critical		48	Female	C/C
s171	Severe to critical		32	Female	C/C
s172	Severe to critical		61	Female	C/C
s173	Severe to critical		46	Female	C/C
s174	Severe to critical		65	Male	C/T
s175	Severe to critical		41	Female	C/T
s176	Severe to critical		33	Female	C/T
s177	Severe to critical		42	Male	C/T
s178	Severe to critical		33	Female	C/T
s179	Severe to critical		36	Female	C/C
s180	Severe to critical		44	Male	C/C
s181	Severe to critical		47	Male	C/T
s182	Severe to critical		59	Male	C/C
s183	Severe to critical		56	Female	C/C
s184	Severe to critical		42	Male	C/T
s185	Severe to critical		40	Male	C/C
s186	Severe to critical		41	Male	C/C
s187	Severe to critical		51	Female	C/C
s188	Severe to critical		32	Male	C/T
s189	Severe to critical		32	Male	T/T
s190	Severe to critical		42	Male	C/T
s191	Severe to critical		41	Male	C/T
s192	Severe to critical		45	Female	C/T
s193	Severe to critical		58	Female	C/T
s194	Severe to critical		41	Female	T/T
s195	Severe to critical		53	Female	C/T
s196	Severe to critical		40	Male	C/C
s197	Severe to critical		48	Female	C/T
s198	Severe to critical		48	Female	C/C
s199	Severe to critical		57	Male	C/T
s200	Severe to critical		40	Male	C/C
s201	Severe to critical		57	Male	C/C
s202	Severe to critical		61	Female	C/C
s203	Severe to critical		45	Female	C/T
s204	Severe to critical		58	Male	C/C
s205	Severe to critical		39	Male	C/C
s206	Severe to critical		46	Male	C/C
s207	Severe to critical		37	Male	C/C
s208	Severe to critical		34	Male	C/T
s209	Severe to critical		39	Male	C/C
s210	Severe to critical		35	Male	C/C
s211	Severe to critical		43	Male	C/T
s212	Severe to critical		46	Female	C/T
s213	Severe to critical		49	Male	C/T
s214	Severe to critical		57	Male	C/C
s215	Severe to critical		47	Male	T/T
s216	Severe to critical		52	Female	C/T
s217	Severe to critical		58	Female	C/C
s218	Severe to critical		54	Male	C/C
s219	Severe to critical		38	Male	C/T
s220	Severe to critical		59	Male	C/T
s221	Severe to critical		62	Male	C/T
s222	Severe to critical		22	Female	C/T
s223	Severe to critical		40	Male	C/T
s224	Severe to critical		42	Female	C/T
s225	Severe to critical		59	Female	C/C
s226	Severe to critical		33	Male	C/C
s227	Severe to critical		39	Female	C/T
s228	Severe to critical		49	Female	C/C
s229	Severe to critical		37	Female	C/C
s230	Severe to critical		59	Male	C/C
s231	Severe to critical		47	Female	T/T
s232	Severe to critical		38	Male	C/C
s233	Severe to critical		53	Male	C/T
s234	Severe to critical		53	Male	C/T
s235	Severe to critical		59	Male	C/C
s236	Severe to critical		62	Male	C/C
s237	Severe to critical		27	Male	C/T
s238	Severe to critical		65	Male	C/T
s239	Severe to critical		39	Female	C/T
s240	Severe to critical		48	Male	C/C
s241	Severe to critical		61	Male	C/C
s242	Severe to critical		56	Male	C/C
s243	Severe to critical		51	Female	C/C
s244	Severe to critical		40	Female	C/C
s245	Severe to critical		26	Female	C/C
s246	Severe to critical		42	Male	C/C
s247	Severe to critical		28	Male	C/C
s248	Severe to critical		48	Female	C/T
s249	Severe to critical		47	Female	C/T
s250	Severe to critical		40	Female	C/C
s251	Severe to critical		40	Male	C/T
